# Supplementary material for: Investigating the Theranostic Potential of Graphene Quantum Dots in Alzheimer’s Disease
Source: Int J Mol Sci. 2023 May 30;24(11):9476. doi: 10.3390/ijms24119476 (PMC10253610; doi:10.3390/ijms24119476)
Supplement: Supplementary file 1 [file ijms-24-09476-s001.zip]

Archive with 1 entries (1 files):
- ijms-2390790-supplementary.pdf
